# Supplementary material for: To integrate or not to integrate: Temporal dynamics of hierarchical Bayesian causal inference
Source: PLoS Biol. 2019 Apr 2;17(4):e3000210. doi: 10.1371/journal.pbio.3000210 (PMC6461295; doi:10.1371/journal.pbio.3000210)
Supplement: S1 Data — The data are stored in MATLAB structures. (ZIP) [file pbio.3000210.s001.zip]

Archive with 3 entries (3 files):
- Data_S1_Figure_1C.mat
- Data_S1_Figure_2.mat
- Data_S1_Figure_4.mat
